# Supplementary material for: Association of Dietary Advanced Glycation End Products with Overall and Site-Specific Cancer Risk and Mortality: A Systematic Review and Meta-Analysis
Source: Nutrients. 2025 May 10;17(10):1638. doi: 10.3390/nu17101638 (PMC12113765; doi:10.3390/nu17101638)
Supplement: Supplementary file 1 [file nutrients-17-01638-s001.zip]

Archive with 1 entries (1 files):
- nutrients-3624709-supplementary.pdf
